# Supplementary material for: An analysis of the impact of pre‐analytical factors on the urine proteome: Sample processing time, temperature, and proteolysis
Source: Proteomics Clin Appl. 2015 Feb 26;9(5-6):507–21. doi: 10.1002/prca.201400079 (PMC4964914; doi:10.1002/prca.201400079)
Supplement: Supplementary file 3 — Table S2. [file PRCA-9-507-s003.xls]

## Sheet: S1
+PI, temp-80C	+PI, temp4C	+PI, tempRT	-PI, temp-80C	-PI, temp4C	-PI, tempRT
mz3018_43	mz3371_33 UP	mz4191_72 UP	mz3092_25 UP	mz3092_25 UP	mz3092_25 UP
mz3035_81	mz3888_99 DOWN	mz4633_73 UP	mz3371_33 UP	mz3371_33 UP	mz3371_33 UP
mz3049_28		mz3888_99 DOWN	mz3443_39 UP	mz3443_39 UP	mz3443_39 UP
mz3067_55			mz3489_88 UP	mz3489_88 UP	mz3489_88 UP
mz3083_47			mz3888_99 UP	mz3575_19 UP	mz3888_99 UP
mz3092_25			mz4131_56 UP	mz3888_99 UP	mz4131_56 UP
mz3116_25			mz4254_18 UP	mz4131_56 UP	mz4254_18 UP
mz3133_91			mz4415_69 UP	mz4254_18 UP	mz4415_69 UP
mz3150_01			mz6150_33 UP	mz4415_69 UP	mz6150_33 UP
mz3162_92			mz7093_31 UP	mz6150_33 UP	mz7093_31 UP
mz3176_66			mz7683_22 DOWN	mz7093_31 UP	mz7683_22 DOWN
mz3184_76				mz7483_56 UP
mz3196_92				mz7683_22 DOWN
mz3222_95
mz3231_11
mz3256_46
mz3282_73
mz3303_33
mz3325_64
mz3333_10
mz3347_20
mz3371_33
mz3400_57
mz3443_39
mz3468_71
mz3489_88
mz3517_92
mz3532_40
mz3559_75
mz3575_19
mz3604_42
mz3641_57
mz3661_52
mz3687_62
mz3706_82
mz3733_08
mz3739_22
mz3758_55
mz3780_57
mz3814_18
mz3841_70
mz3872_00
mz3888_99
mz3897_94
mz3914_08
mz3950_07
mz3989_85
mz4016_18
mz4046_24
mz4070_92
mz4081_91
mz4131_56
mz4156_50
mz4173_17
mz4191_72
mz4201_95
mz4222_43
mz4236_42
mz4254_18
mz4266_36
mz4281_36
mz4292_63
mz4305_80
mz4322_76
mz4335_98
mz4415_69
mz4476_90
mz4489_39
mz4520_20
mz4534_67
mz4548_21
mz4557_89
mz4571_45
mz4584_07
mz4596_70
mz4633_73
mz4685_62
mz4701_34
mz4719_06
mz4756_57
mz4797_22
mz4814_12
mz4827_06
mz4849_01
mz4856_00
mz4908_11
mz4939_30
mz4953_42
mz4982_74
mz5016_20
mz5042_64
mz5063_03
mz5077_32
mz5099_83
mz5112_12
mz5133_68
mz5154_25
mz5164_55
mz5186_21
mz5217_24
mz5263_95
mz5287_90
mz5308_78
mz5343_31
mz5362_19
mz5396_90
mz5429_60
mz5448_64
mz5467_70
mz5509_13
mz5544_30
mz5577_45
mz5613_91
mz5636_49
mz5651_57
mz5680_71
mz5703_43
mz5735_95
mz5752_25
mz5768_57
mz5780_56
mz5815_49
mz5847_24
mz5870_28
mz5881_27
mz5902_18
mz5918_71
mz5944_10
mz6020_61
mz6073_00
mz6120_01
mz6150_33
mz6231_54
mz6271_20
mz6339_50
mz6377_22
mz6407_01
mz6440_33
mz6456_44
mz6472_58
mz6511_84
mz6547_75
mz6586_08
mz6663_07
mz6728_75
mz6739_34
mz6785_30
mz6888_40
mz6939_65
mz6957_57
mz6988_68
mz7005_47
mz7052_33
mz7093_31
mz7483_56
mz7513_34
mz7541_93
mz7571_83
mz7623_04
mz7669_40
mz7683_22
mz7746_15
mz7768_86
mz7849_91
mz7895_68
mz7976_10
mz8006_84
mz8028_65
mz8085_24
mz8105_87
mz8136_86
mz8173_09
mz8196_43
mz8241_89
mz8284_87
mz8309_67
mz8368_55
mz8401_35
mz8467_14
mz8490_89
mz8512_03
mz8533_19
mz8559_68
mz8578_25
mz8592_85
mz9072_16
mz9111_78
mz9188_52
mz9249_04
mz9269_72
mz9308_38
mz9331_90
mz9447_12
mz9536_44
mz9561_64
mz9627_59
mz9652_91
mz9754_51
mz9781_42
mz9866_61
mz9890_81
mz9952_17
mz9995_09

## Sheet: S2
+PI, temp-80C	+PI, temp4C	+PI, tempRT	-PI, temp-80C	-PI, temp4C	-PI, tempRT
mz3018_43	mz4596_70 UP	mz3092_25 UP	mz5042_64 UP	mz3559_75 UP	mz5042_64 UP
mz3035_81	mz5016_20 UP	mz4596_70 UP	mz6511_84 UP	mz3706_82 UP	mz5099_83 UP
mz3049_28	mz4756_57 DOWN	mz5735_95 UP	mz6547_75 UP	mz4201_95 UP	mz6511_84 UP
mz3067_55	mz6785_30 DOWN	mz5752_25 UP	mz6939_65 UP	mz4939_30 UP	mz6547_75 UP
mz3083_47		mz6073_00 UP	mz6957_57 UP	mz5042_64 UP	mz6939_65 UP
mz3092_25		mz7976_10 UP	mz6988_68 UP	mz5099_83 UP	mz6957_57 UP
mz3133_91		mz8085_24 UP	mz7541_93 UP	mz5287_90 UP	mz6988_68 UP
mz3176_66		mz8105_87 UP	mz8467_14 UP	mz6511_84 UP	mz7541_93 UP
mz3184_76		mz3303_33 DOWN	mz8490_89 UP	mz6547_75 UP	mz8467_14 UP
mz3222_95		mz5077_32 DOWN	mz8578_25 UP	mz6939_65 UP	mz8490_89 UP
mz3231_11		mz5099_83 DOWN	mz8592_85 UP	mz6957_57 UP	mz8578_25 UP
mz3256_46		mz5112_12 DOWN	mz9027_18 UP	mz6988_68 UP	mz8592_85 UP
mz3282_73		mz5217_24 DOWN	mz3231_11 DOWN	mz7541_93 UP	mz9027_18 UP
mz3303_33		mz5263_95 DOWN	mz4191_72 DOWN	mz8467_14 UP	mz9249_04 UP
mz3371_33		mz5287_90 DOWN	mz4322_76 DOWN	mz8490_89 UP	mz3231_11 DOWN
mz3400_57		mz6547_75 DOWN	mz4633_73 DOWN	mz8578_25 UP	mz4191_72 DOWN
mz3489_88		mz6663_07 DOWN	mz5752_25 DOWN	mz8592_85 UP	mz4322_76 DOWN
mz3517_92		mz6728_75 DOWN	mz5780_56 DOWN	mz9027_18 UP	mz4633_73 DOWN
mz3559_75		mz6812_48 DOWN	mz6073_00 DOWN	mz9249_04 UP	mz5752_25 DOWN
mz3706_82		mz6888_40 DOWN	mz7173_19 DOWN	mz3049_28 DOWN	mz5780_56 DOWN
mz3739_22			mz7349_04 DOWN	mz3083_47 DOWN	mz6073_00 DOWN
mz3780_57			mz7483_56 DOWN	mz3092_25 DOWN	mz7173_19 DOWN
mz3814_18			mz7669_40 DOWN	mz3133_91 DOWN	mz7349_04 DOWN
mz3914_08			mz7683_22 DOWN	mz3231_11 DOWN	mz7483_56 DOWN
mz3989_85			mz7895_68 DOWN	mz4191_72 DOWN	mz7669_40 DOWN
mz4016_18			mz7976_10 DOWN	mz4322_76 DOWN	mz7683_22 DOWN
mz4046_24			mz9652_91 DOWN	mz4633_73 DOWN	mz7895_68 DOWN
mz4070_92				mz5752_25 DOWN	mz7976_10 DOWN
mz4081_91				mz5780_56 DOWN	mz9652_91 DOWN
mz4131_56				mz6073_00 DOWN
mz4173_17				mz7173_19 DOWN
mz4191_72				mz7349_04 DOWN
mz4201_95				mz7483_56 DOWN
mz4222_43				mz7669_40 DOWN
mz4236_42				mz7683_22 DOWN
mz4305_80				mz7895_68 DOWN
mz4322_76				mz7976_10 DOWN
mz4596_70				mz9652_91 DOWN
mz4633_73
mz4685_62
mz4701_34
mz4756_57
mz4797_22
mz4827_06
mz4908_11
mz4939_30
mz4953_42
mz5016_20
mz5042_64
mz5077_32
mz5099_83
mz5112_12
mz5186_21
mz5217_24
mz5263_95
mz5287_90
mz5308_78
mz5343_31
mz5362_19
mz5396_90
mz5429_60
mz5448_64
mz5467_70
mz5509_13
mz5544_30
mz5577_45
mz5613_91
mz5636_49
mz5651_57
mz5680_71
mz5703_43
mz5735_95
mz5752_25
mz5768_57
mz5780_56
mz5815_49
mz5847_24
mz5870_28
mz5881_27
mz5902_18
mz5918_71
mz5944_10
mz6020_61
mz6073_00
mz6120_01
mz6150_33
mz6231_54
mz6271_20
mz6339_50
mz6377_22
mz6407_01
mz6440_33
mz6456_44
mz6472_58
mz6511_84
mz6547_75
mz6586_08
mz6663_07
mz6728_75
mz6785_30
mz6812_48
mz6888_40
mz6939_65
mz6957_57
mz6988_68
mz7005_47
mz7052_33
mz7093_31
mz7117_47
mz7135_61
mz7173_19
mz7224_26
mz7257_19
mz7280_40
mz7299_98
mz7317_13
mz7349_04
mz7381_01
mz7410_59
mz7483_56
mz7513_34
mz7541_93
mz7571_83
mz7623_04
mz7669_40
mz7683_22
mz7746_15
mz7768_86
mz7849_91
mz7895_68
mz7976_10
mz8006_84
mz8028_65
mz8085_24
mz8105_87
mz8136_86
mz8173_09
mz8196_43
mz8241_89
mz8284_87
mz8309_67
mz8368_55
mz8401_35
mz8467_14
mz8490_89
mz8512_03
mz8533_19
mz8559_68
mz8578_25
mz8592_85
mz8647_39
mz8751_63
mz8785_17
mz8814_74
mz8865_93
mz8955_18
mz9027_18
mz9072_16
mz9111_78
mz9188_52
mz9249_04
mz9269_72
mz9308_38
mz9331_90
mz9447_12
mz9536_44
mz9561_64
mz9627_59
mz9652_91
mz9754_51
mz9781_42
mz9866_61
mz9890_81
mz9952_17
mz9995_09

## Sheet: S3
+PI, temp-80C	+PI, temp4C	+PI, tempRT	-PI, temp-80C	-PI, temp4C	-PI, tempRT
mz3018_43				mz3888_99 UP
mz3035_81
mz3049_28
mz3067_55
mz3083_47
mz3092_25
mz3116_25
mz3133_91
mz3150_01
mz3162_92
mz3176_66
mz3184_76
mz3196_92
mz3222_95
mz3231_11
mz3256_46
mz3282_73
mz3303_33
mz3325_64
mz3333_10
mz3347_20
mz3371_33
mz3400_57
mz3443_39
mz3468_71
mz3489_88
mz3517_92
mz3532_40
mz3559_75
mz3575_19
mz3604_42
mz3641_57
mz3661_52
mz3687_62
mz3706_82
mz3733_08
mz3739_22
mz3758_55
mz3780_57
mz3814_18
mz3841_70
mz3872_00
mz3888_99
mz3897_94
mz3914_08
mz3950_07
mz3989_85
mz4016_18
mz4046_24
mz4070_92
mz4081_91
mz4131_56
mz4156_50
mz4173_17
mz4191_72
mz4201_95
mz4222_43
mz4236_42
mz4254_18
mz4266_36
mz4281_36
mz4292_63
mz4305_80
mz4322_76
mz4335_98
mz4415_69
mz4476_90
mz4489_39
mz4520_20
mz4534_67
mz4548_21
mz4557_89
mz4571_45
mz4584_07
mz4596_70
mz4633_73
mz4685_62
mz4701_34
mz4719_06
mz4756_57
mz4797_22
mz4814_12
mz4827_06
mz4849_01
mz4856_00
mz4908_11
mz4939_30
mz4953_42
mz4982_74
mz5016_20
mz5042_64
mz5063_03
mz5077_32
mz5099_83
mz5112_12
mz5133_68
mz5154_25
mz5164_55
mz5186_21
mz5217_24
mz5263_95
mz5287_90
mz5343_31
mz5509_13
mz5815_49
mz5847_24
mz5870_28
mz5881_27
mz5902_18
mz5918_71
mz5944_10
mz6020_61
mz6073_00
mz6271_20
mz6339_50
mz6377_22
mz6407_01
mz6440_33
mz6511_84
mz6547_75
mz6586_08
mz6663_07
mz6728_75
mz6739_34
mz6812_48
mz6888_40
mz6939_65
mz6957_57
mz6988_68
mz7005_47
mz7052_33
mz7093_31
mz7117_47
mz7135_61
mz7224_26
mz7257_19
mz7299_98
mz7317_13
mz7349_04
mz7381_01
mz7410_59
mz7483_56
mz7513_34
mz7541_93
mz7571_83
mz7623_04
mz7669_40
mz7683_22
mz7746_15
mz7768_86
mz7849_91
mz7895_68
mz7976_10
mz8006_84
mz8028_65
mz8085_24
mz8105_87
mz8136_86
mz8173_09
mz8196_43
mz8241_89
mz8284_87
mz8309_67
mz8368_55
mz8401_35
mz8467_14
mz8490_89
mz8512_03
mz8533_19
mz8559_68
mz8578_25
mz8592_85
mz8647_39
mz8814_74
mz8865_93
mz9072_16
mz9249_04
mz9269_72
mz9308_38
mz9331_90
mz9380_40
mz9409_56
mz9447_12
mz9536_44
mz9561_64
mz9627_59
mz9652_91
mz9754_51
mz9781_42
mz9866_61
mz9890_81
mz9952_17
mz9995_09

## Sheet: S4
+PI, temp-80C	+PI, temp4C	+PI, tempRT	-PI, temp-80C	-PI, temp4C	-PI, tempRT
mz3049_28		mz3841_70 DOWN
mz3067_55		mz6339_50 DOWN
mz3083_47
mz3092_25
mz3116_25
mz3133_91
mz3150_01
mz3162_92
mz3176_66
mz3184_76
mz3196_92
mz3222_95
mz3231_11
mz3256_46
mz3282_73
mz3303_33
mz3325_64
mz3333_10
mz3347_20
mz3371_33
mz3400_57
mz3443_39
mz3468_71
mz3489_88
mz3517_92
mz3532_40
mz3559_75
mz3575_19
mz3604_42
mz3641_57
mz3661_52
mz3687_62
mz3706_82
mz3733_08
mz3739_22
mz3758_55
mz3780_57
mz3814_18
mz3841_70
mz3872_00
mz3888_99
mz3897_94
mz3914_08
mz3950_07
mz3989_85
mz4016_18
mz4046_24
mz4070_92
mz4081_91
mz4131_56
mz4156_50
mz4173_17
mz4191_72
mz4201_95
mz4222_43
mz4236_42
mz4254_18
mz4266_36
mz4281_36
mz4292_63
mz4305_80
mz4322_76
mz4335_98
mz4415_69
mz4476_90
mz4489_39
mz4520_20
mz4534_67
mz4548_21
mz4557_89
mz4571_45
mz4584_07
mz4596_70
mz4633_73
mz4685_62
mz4701_34
mz4719_06
mz4756_57
mz4797_22
mz4814_12
mz4827_06
mz4849_01
mz4856_00
mz4908_11
mz4939_30
mz4953_42
mz4982_74
mz5016_20
mz5042_64
mz5063_03
mz5077_32
mz5099_83
mz5112_12
mz5133_68
mz5154_25
mz5164_55
mz5186_21
mz5217_24
mz5263_95
mz5287_90
mz5308_78
mz5343_31
mz5362_19
mz5396_90
mz5429_60
mz5448_64
mz5467_70
mz5509_13
mz5544_30
mz5577_45
mz5613_91
mz5636_49
mz5651_57
mz5680_71
mz5703_43
mz5735_95
mz5752_25
mz5768_57
mz5780_56
mz5815_49
mz5847_24
mz5870_28
mz5881_27
mz5902_18
mz5918_71
mz5944_10
mz6020_61
mz6073_00
mz6120_01
mz6150_33
mz6231_54
mz6271_20
mz6339_50
mz6377_22
mz6407_01
mz6440_33
mz6456_44
mz6472_58
mz6511_84
mz6547_75
mz6586_08
mz6663_07
mz6728_75
mz6739_34
mz6785_30
mz6888_40
mz6939_65
mz6957_57
mz6988_68
mz7005_47
mz7052_33
mz7093_31
mz7117_47
mz7135_61
mz7257_19
mz7381_01
mz7483_56
mz7513_34
mz7541_93
mz7571_83
mz7623_04
mz7669_40
mz7683_22
mz7746_15
mz7768_86
mz7849_91
mz7895_68
mz7976_10
mz8006_84
mz8028_65
mz8085_24
mz8105_87
mz8136_86
mz8173_09
mz8196_43
mz8241_89
mz8284_87
mz8309_67
mz8368_55
mz8401_35
mz8467_14
mz8490_89
mz8512_03
mz8533_19
mz8559_68
mz8578_25
mz8592_85
mz8814_74
mz8865_93
mz9072_16
mz9111_78
mz9155_59
mz9188_52
mz9249_04
mz9269_72
mz9308_38
mz9331_90
mz9409_56
mz9447_12
mz9536_44
mz9561_64
mz9627_59
mz9652_91
mz9754_51
mz9781_42
mz9866_61
mz9890_81
mz9952_17
mz9995_09

## Sheet: S5
+PI, temp-80C	+PI, temp4C	+PI, tempRT	-PI, temp-80C	-PI, temp4C	-PI, tempRT
mz3018_43	mz9754_51 UP
mz3035_81	mz5815_49 DOWN
mz3049_28
mz3067_55
mz3083_47
mz3092_25
mz3116_25
mz3133_91
mz3150_01
mz3162_92
mz3176_66
mz3184_76
mz3196_92
mz3222_95
mz3231_11
mz3256_46
mz3282_73
mz3303_33
mz3325_64
mz3333_10
mz3347_20
mz3371_33
mz3400_57
mz3443_39
mz3468_71
mz3489_88
mz3517_92
mz3532_40
mz3559_75
mz3575_19
mz3604_42
mz3641_57
mz3661_52
mz3687_62
mz3706_82
mz3733_08
mz3739_22
mz3758_55
mz3780_57
mz3814_18
mz3841_70
mz3872_00
mz3888_99
mz3897_94
mz3914_08
mz3950_07
mz3989_85
mz4016_18
mz4046_24
mz4070_92
mz4081_91
mz4131_56
mz4156_50
mz4173_17
mz4191_72
mz4201_95
mz4222_43
mz4236_42
mz4254_18
mz4266_36
mz4281_36
mz4292_63
mz4305_80
mz4322_76
mz4335_98
mz4415_69
mz4476_90
mz4489_39
mz4520_20
mz4534_67
mz4548_21
mz4557_89
mz4571_45
mz4584_07
mz4596_70
mz4633_73
mz4685_62
mz4701_34
mz4719_06
mz4756_57
mz4797_22
mz4814_12
mz4827_06
mz4849_01
mz4856_00
mz4908_11
mz4939_30
mz4953_42
mz4982_74
mz5112_12
mz5308_78
mz5396_90
mz5429_60
mz5467_70
mz5509_13
mz5544_30
mz5577_45
mz5613_91
mz5651_57
mz5680_71
mz5703_43
mz5735_95
mz5752_25
mz5768_57
mz5780_56
mz5815_49
mz5847_24
mz5870_28
mz5881_27
mz5902_18
mz5918_71
mz5944_10
mz6020_61
mz6073_00
mz6150_33
mz6231_54
mz6271_20
mz6339_50
mz6377_22
mz6407_01
mz6440_33
mz6456_44
mz6472_58
mz6511_84
mz6547_75
mz6586_08
mz6663_07
mz6728_75
mz6739_34
mz6785_30
mz6812_48
mz6888_40
mz6939_65
mz6957_57
mz6988_68
mz7005_47
mz7052_33
mz7093_31
mz7117_47
mz7135_61
mz7173_19
mz7257_19
mz7280_40
mz7317_13
mz7381_01
mz7483_56
mz7571_83
mz7623_04
mz7669_40
mz7683_22
mz7746_15
mz7768_86
mz7849_91
mz7895_68
mz7976_10
mz8006_84
mz8028_65
mz8085_24
mz8105_87
mz8136_86
mz8173_09
mz8196_43
mz8241_89
mz8284_87
mz8309_67
mz8368_55
mz8401_35
mz8467_14
mz8490_89
mz8512_03
mz8533_19
mz8559_68
mz8578_25
mz8592_85
mz8865_93
mz9561_64
mz9627_59
mz9652_91
mz9754_51
mz9781_42
mz9866_61
mz9890_81
mz9952_17
mz9995_09

## Sheet: S6
+PI, temp-80C	+PI, temp4C	+PI, tempRT	-PI, temp-80C	-PI, temp4C	-PI, tempRT
mz3049_28		mz4953_42 UP	mz6377_22 UP	mz4856_00 UP	mz3914_08 UP
mz3067_55		mz5063_03 UP	mz6407_01 UP	mz4939_30 UP	mz3950_07 UP
mz3083_47		mz5815_49 UP	mz6456_44 UP	mz4953_42 UP	mz4856_00 UP
mz3116_25			mz6511_84 UP	mz5042_64 UP	mz5881_27 UP
mz3133_91			mz9111_78 UP	mz5112_12 UP	mz6120_01 UP
mz3150_01			mz9781_42 UP	mz5133_68 UP	mz6377_22 UP
mz3162_92			mz9952_17 UP	mz5881_27 UP	mz6407_01 UP
mz3176_66			mz5680_71 DOWN	mz6271_20 UP	mz6456_44 UP
mz3184_76			mz5703_43 DOWN	mz6377_22 UP	mz6472_58 UP
mz3196_92			mz5735_95 DOWN	mz6407_01 UP	mz6511_84 UP
mz3222_95				mz6440_33 UP	mz7895_68 UP
mz3231_11				mz6456_44 UP	mz7976_10 UP
mz3256_46				mz6472_58 UP	mz8085_24 UP
mz3282_73				mz6511_84 UP	mz8105_87 UP
mz3303_33				mz6547_75 UP	mz8136_86 UP
mz3325_64				mz6663_07 UP	mz8173_09 UP
mz3333_10				mz7683_22 UP	mz8196_43 UP
mz3347_20				mz7768_86 UP	mz8241_89 UP
mz3371_33				mz7849_91 UP	mz9111_78 UP
mz3400_57				mz7895_68 UP	mz9781_42 UP
mz3443_39				mz7976_10 UP	mz9952_17 UP
mz3468_71				mz8028_65 UP	mz5680_71 DOWN
mz3489_88				mz8085_24 UP	mz5703_43 DOWN
mz3517_92				mz8105_87 UP	mz5735_95 DOWN
mz3532_40				mz8136_86 UP
mz3559_75				mz8173_09 UP
mz3575_19				mz8196_43 UP
mz3604_42				mz8241_89 UP
mz3641_57				mz8284_87 UP
mz3661_52				mz8309_67 UP
mz3687_62				mz9111_78 UP
mz3706_82				mz9781_42 UP
mz3733_08				mz9952_17 UP
mz3739_22				mz5680_71 DOWN
mz3758_55				mz5703_43 DOWN
mz3780_57				mz5735_95 DOWN
mz3814_18				mz5944_10 DOWN
mz3841_70
mz3872_00
mz3888_99
mz3897_94
mz3914_08
mz3950_07
mz3989_85
mz4016_18
mz4046_24
mz4070_92
mz4081_91
mz4131_56
mz4156_50
mz4173_17
mz4191_72
mz4201_95
mz4222_43
mz4236_42
mz4254_18
mz4266_36
mz4281_36
mz4292_63
mz4305_80
mz4322_76
mz4335_98
mz4415_69
mz4476_90
mz4489_39
mz4520_20
mz4534_67
mz4548_21
mz4557_89
mz4571_45
mz4584_07
mz4596_70
mz4633_73
mz4685_62
mz4701_34
mz4719_06
mz4756_57
mz4797_22
mz4814_12
mz4827_06
mz4849_01
mz4856_00
mz4908_11
mz4939_30
mz4953_42
mz4982_74
mz5016_20
mz5042_64
mz5063_03
mz5077_32
mz5099_83
mz5112_12
mz5133_68
mz5154_25
mz5164_55
mz5186_21
mz5217_24
mz5263_95
mz5287_90
mz5308_78
mz5343_31
mz5362_19
mz5396_90
mz5429_60
mz5448_64
mz5467_70
mz5509_13
mz5544_30
mz5577_45
mz5613_91
mz5636_49
mz5651_57
mz5680_71
mz5703_43
mz5735_95
mz5752_25
mz5815_49
mz5847_24
mz5870_28
mz5881_27
mz5902_18
mz5918_71
mz5944_10
mz6020_61
mz6073_00
mz6120_01
mz6150_33
mz6231_54
mz6271_20
mz6339_50
mz6377_22
mz6407_01
mz6440_33
mz6456_44
mz6472_58
mz6511_84
mz6547_75
mz6586_08
mz6663_07
mz7483_56
mz7669_40
mz7683_22
mz7746_15
mz7768_86
mz7849_91
mz7895_68
mz7976_10
mz8006_84
mz8028_65
mz8085_24
mz8105_87
mz8136_86
mz8173_09
mz8196_43
mz8241_89
mz8284_87
mz8309_67
mz9072_16
mz9111_78
mz9155_59
mz9188_52
mz9627_59
mz9652_91
mz9754_51
mz9781_42
mz9866_61
mz9890_81
mz9952_17
mz9995_09

## Sheet: S7
+PI, temp-80C	+PI, temp4C	+PI, tempRT	-PI, temp-80C	-PI, temp4C	-PI, tempRT
mz3049_28		mz6271_20 DOWN
mz3067_55		mz6339_50 DOWN
mz3083_47		mz6440_33 DOWN
mz3092_25		mz6472_58 DOWN
mz3116_25
mz3133_91
mz3150_01
mz3162_92
mz3176_66
mz3184_76
mz3196_92
mz3222_95
mz3231_11
mz3256_46
mz3282_73
mz3303_33
mz3325_64
mz3333_10
mz3347_20
mz3371_33
mz3400_57
mz3443_39
mz3468_71
mz3489_88
mz3517_92
mz3532_40
mz3559_75
mz3575_19
mz3604_42
mz3641_57
mz3661_52
mz3687_62
mz3706_82
mz3733_08
mz3739_22
mz3758_55
mz3780_57
mz3814_18
mz3841_70
mz3872_00
mz3888_99
mz3897_94
mz3914_08
mz3950_07
mz3989_85
mz4016_18
mz4046_24
mz4070_92
mz4081_91
mz4131_56
mz4156_50
mz4173_17
mz4191_72
mz4201_95
mz4222_43
mz4236_42
mz4254_18
mz4266_36
mz4281_36
mz4292_63
mz4305_80
mz4322_76
mz4335_98
mz4415_69
mz4476_90
mz4489_39
mz4520_20
mz4534_67
mz4548_21
mz4557_89
mz4571_45
mz4584_07
mz4596_70
mz4633_73
mz4685_62
mz4701_34
mz4719_06
mz4756_57
mz4797_22
mz4814_12
mz4827_06
mz4849_01
mz4856_00
mz4908_11
mz4939_30
mz4953_42
mz4982_74
mz5016_20
mz5042_64
mz5063_03
mz5077_32
mz5099_83
mz5112_12
mz5133_68
mz5154_25
mz5164_55
mz5186_21
mz5217_24
mz5263_95
mz5287_90
mz5429_60
mz5448_64
mz5509_13
mz5636_49
mz5651_57
mz5815_49
mz5847_24
mz5870_28
mz5881_27
mz5902_18
mz5944_10
mz6020_61
mz6073_00
mz6231_54
mz6271_20
mz6339_50
mz6377_22
mz6407_01
mz6440_33
mz6456_44
mz6472_58
mz6939_65
mz6957_57
mz6988_68
mz7052_33
mz7381_01
mz7483_56
mz7669_40
mz7683_22
mz7746_15
mz7768_86
mz7849_91
mz8006_84
mz8085_24
mz8105_87
mz8136_86
mz8173_09
mz8241_89
mz9754_51
mz9781_42
mz9866_61
mz9890_81

## Sheet: S8
+PI, temp-80C	+PI, temp4C	+PI, tempRT	-PI, temp-80C	-PI, temp4C	-PI, tempRT
mz3018_43			mz6073_00 UP	mz3888_99 UP	mz3575_19 UP
mz3035_81			mz6271_20 UP	mz4534_67 UP	mz6073_00 UP
mz3049_28			mz6339_50 UP	mz4633_73 UP	mz6271_20 UP
mz3067_55			mz6407_01 UP	mz4953_42 UP	mz6339_50 UP
mz3083_47			mz6440_33 UP	mz5509_13 UP	mz6407_01 UP
mz3092_25			mz6456_44 UP	mz5636_49 UP	mz6440_33 UP
mz3116_25			mz9866_61 UP	mz5944_10 UP	mz6456_44 UP
mz3133_91			mz9890_81 UP	mz6073_00 UP	mz9627_59 UP
mz3150_01				mz6120_01 UP	mz9781_42 UP
mz3162_92				mz6271_20 UP	mz9866_61 UP
mz3176_66				mz6339_50 UP	mz9890_81 UP
mz3184_76				mz6407_01 UP
mz3196_92				mz6440_33 UP
mz3222_95				mz6456_44 UP
mz3231_11				mz7623_04 UP
mz3256_46				mz9627_59 UP
mz3282_73				mz9866_61 UP
mz3303_33				mz9890_81 UP
mz3325_64
mz3333_10
mz3347_20
mz3371_33
mz3400_57
mz3443_39
mz3468_71
mz3489_88
mz3517_92
mz3532_40
mz3559_75
mz3575_19
mz3604_42
mz3641_57
mz3661_52
mz3687_62
mz3706_82
mz3733_08
mz3739_22
mz3758_55
mz3780_57
mz3814_18
mz3841_70
mz3872_00
mz3888_99
mz3897_94
mz3914_08
mz3950_07
mz3989_85
mz4016_18
mz4046_24
mz4070_92
mz4081_91
mz4131_56
mz4156_50
mz4173_17
mz4191_72
mz4201_95
mz4222_43
mz4236_42
mz4254_18
mz4266_36
mz4281_36
mz4292_63
mz4305_80
mz4322_76
mz4335_98
mz4415_69
mz4476_90
mz4489_39
mz4520_20
mz4534_67
mz4548_21
mz4557_89
mz4571_45
mz4584_07
mz4596_70
mz4633_73
mz4685_62
mz4701_34
mz4719_06
mz4756_57
mz4797_22
mz4814_12
mz4827_06
mz4849_01
mz4856_00
mz4908_11
mz4939_30
mz4953_42
mz4982_74
mz5016_20
mz5042_64
mz5063_03
mz5077_32
mz5099_83
mz5112_12
mz5133_68
mz5154_25
mz5164_55
mz5186_21
mz5217_24
mz5263_95
mz5287_90
mz5308_78
mz5343_31
mz5362_19
mz5396_90
mz5429_60
mz5448_64
mz5467_70
mz5509_13
mz5544_30
mz5577_45
mz5613_91
mz5636_49
mz5651_57
mz5680_71
mz5703_43
mz5735_95
mz5752_25
mz5768_57
mz5780_56
mz5815_49
mz5847_24
mz5870_28
mz5881_27
mz5902_18
mz5918_71
mz5944_10
mz6020_61
mz6073_00
mz6120_01
mz6150_33
mz6231_54
mz6271_20
mz6339_50
mz6377_22
mz6407_01
mz6440_33
mz6456_44
mz6472_58
mz6511_84
mz6547_75
mz6586_08
mz7483_56
mz7623_04
mz7669_40
mz7683_22
mz7746_15
mz7768_86
mz7849_91
mz7895_68
mz7976_10
mz8006_84
mz8028_65
mz8085_24
mz8105_87
mz8136_86
mz8173_09
mz8196_43
mz8241_89
mz8284_87
mz8309_67
mz9072_16
mz9111_78
mz9155_59
mz9249_04
mz9308_38
mz9627_59
mz9652_91
mz9754_51
mz9781_42
mz9866_61
mz9890_81
mz9952_17
mz9995_09

## Sheet: S9
+PI, temp-80C	+PI, temp4C	+PI, tempRT	-PI, temp-80C	-PI, temp4C	-PI, tempRT
mz3018_43	mz3133_91 DOWN		mz6150_33 UP	mz3443_39 UP	mz6150_33 UP
mz3035_81	mz3371_33 DOWN		mz6271_20 UP	mz3489_88 UP	mz6271_20 UP
mz3049_28	mz3914_08 DOWN		mz6377_22 UP	mz3517_92 UP	mz6377_22 UP
mz3067_55	mz5870_28 DOWN		mz6407_01 UP	mz6150_33 UP	mz6407_01 UP
mz3083_47			mz6456_44 UP	mz6271_20 UP	mz6456_44 UP
mz3092_25			mz6472_58 UP	mz6339_50 UP	mz6472_58 UP
mz3116_25			mz8865_93 UP	mz6377_22 UP	mz8865_93 UP
mz3133_91			mz3872_00 DOWN	mz6407_01 UP	mz3872_00 DOWN
mz3150_01			mz5870_28 DOWN	mz6440_33 UP	mz5870_28 DOWN
mz3162_92				mz6456_44 UP	mz9447_12 DOWN
mz3176_66				mz6472_58 UP
mz3196_92				mz8865_93 UP
mz3222_95				mz9072_16 UP
mz3256_46				mz9111_78 UP
mz3303_33				mz9754_51 UP
mz3325_64				mz9781_42 UP
mz3333_10				mz3872_00 DOWN
mz3347_20				mz3989_85 DOWN
mz3371_33				mz5870_28 DOWN
mz3400_57				mz9447_12 DOWN
mz3443_39
mz3468_71
mz3489_88
mz3517_92
mz3532_40
mz3559_75
mz3575_19
mz3604_42
mz3641_57
mz3733_08
mz3739_22
mz3841_70
mz3872_00
mz3888_99
mz3897_94
mz3914_08
mz3950_07
mz3989_85
mz4016_18
mz4046_24
mz4131_56
mz4156_50
mz4173_17
mz4191_72
mz4201_95
mz4236_42
mz4292_63
mz4305_80
mz4322_76
mz4335_98
mz4415_69
mz4476_90
mz4489_39
mz4520_20
mz4534_67
mz4548_21
mz4557_89
mz4571_45
mz4584_07
mz4596_70
mz4633_73
mz4685_62
mz4701_34
mz4719_06
mz4756_57
mz4797_22
mz4814_12
mz4827_06
mz4849_01
mz4856_00
mz4908_11
mz4939_30
mz4953_42
mz4982_74
mz5016_20
mz5042_64
mz5063_03
mz5077_32
mz5099_83
mz5112_12
mz5164_55
mz5429_60
mz5651_57
mz5815_49
mz5847_24
mz5870_28
mz5881_27
mz5902_18
mz5918_71
mz5944_10
mz6020_61
mz6073_00
mz6150_33
mz6231_54
mz6271_20
mz6339_50
mz6377_22
mz6407_01
mz6440_33
mz6456_44
mz6472_58
mz6547_75
mz6663_07
mz6888_40
mz6939_65
mz6957_57
mz6988_68
mz7005_47
mz7052_33
mz7093_31
mz7117_47
mz7173_19
mz7257_19
mz7280_40
mz7349_04
mz7381_01
mz7410_59
mz7483_56
mz7513_34
mz7541_93
mz7571_83
mz7623_04
mz7669_40
mz7683_22
mz7746_15
mz7768_86
mz7849_91
mz7895_68
mz7976_10
mz8006_84
mz8028_65
mz8085_24
mz8105_87
mz8136_86
mz8173_09
mz8196_43
mz8241_89
mz8284_87
mz8309_67
mz8401_35
mz8865_93
mz9072_16
mz9111_78
mz9155_59
mz9188_52
mz9249_04
mz9269_72
mz9308_38
mz9331_90
mz9447_12
mz9536_44
mz9561_64
mz9627_59
mz9652_91
mz9754_51
mz9781_42
mz9866_61
mz9890_81
mz9952_17
mz9995_09

## Sheet: S10
+PI, temp-80C	+PI, temp4C	+PI, tempRT	-PI, temp-80C	-PI, temp4C	-PI, tempRT
mz3018_43		mz4476_90 UP	mz3333_10 UP	mz3333_10 UP	mz3333_10 UP
mz3035_81		mz5287_90 UP	mz3468_71 UP	mz3468_71 UP	mz3468_71 UP
mz3049_28		mz5944_10 UP	mz3559_75 UP	mz3559_75 UP	mz3559_75 UP
mz3067_55		mz7746_15 UP	mz3897_94 UP	mz3897_94 UP	mz3897_94 UP
mz3083_47		mz9072_16 UP	mz4201_95 UP	mz4201_95 UP	mz4201_95 UP
mz3092_25		mz9627_59 UP	mz5308_78 UP	mz5308_78 UP	mz5308_78 UP
mz3116_25		mz9754_51 UP	mz5509_13 UP	mz5429_60 UP	mz5509_13 UP
mz3133_91		mz6377_22 DOWN	mz5651_57 UP	mz5509_13 UP	mz5651_57 UP
mz3150_01		mz9155_59 DOWN	mz5815_49 UP	mz5651_57 UP	mz5815_49 UP
mz3162_92		mz9188_52 DOWN	mz6073_00 UP	mz5815_49 UP	mz6073_00 UP
mz3176_66			mz6231_54 UP	mz6073_00 UP	mz6231_54 UP
mz3184_76			mz6271_20 UP	mz6231_54 UP	mz6271_20 UP
mz3196_92			mz6339_50 UP	mz6271_20 UP	mz6339_50 UP
mz3222_95			mz6377_22 UP	mz6339_50 UP	mz6377_22 UP
mz3231_11			mz6407_01 UP	mz6377_22 UP	mz6407_01 UP
mz3256_46			mz6440_33 UP	mz6407_01 UP	mz6440_33 UP
mz3282_73			mz6456_44 UP	mz6440_33 UP	mz6456_44 UP
mz3303_33			mz6472_58 UP	mz6456_44 UP	mz6472_58 UP
mz3325_64			mz6547_75 UP	mz6472_58 UP	mz6547_75 UP
mz3468_71			mz7746_15 UP	mz7669_40 UP	mz7746_15 UP
mz3489_88			mz7768_86 UP	mz7683_22 UP	mz7768_86 UP
mz3517_92			mz7849_91 UP	mz7746_15 UP	mz7849_91 UP
mz3532_40			mz7895_68 UP	mz7768_86 UP	mz7895_68 UP
mz3559_75			mz7976_10 UP	mz7849_91 UP	mz7976_10 UP
mz3575_19			mz8006_84 UP	mz7895_68 UP	mz8006_84 UP
mz3604_42			mz8028_65 UP	mz7976_10 UP	mz8028_65 UP
mz3641_57			mz8085_24 UP	mz8006_84 UP	mz8085_24 UP
mz3661_52			mz8105_87 UP	mz8028_65 UP	mz8105_87 UP
mz3687_62			mz8136_86 UP	mz8085_24 UP	mz8136_86 UP
mz3706_82			mz8173_09 UP	mz8105_87 UP	mz8173_09 UP
mz3733_08			mz8196_43 UP	mz8136_86 UP	mz8196_43 UP
mz3739_22			mz8241_89 UP	mz8173_09 UP	mz8241_89 UP
mz3758_55			mz8284_87 UP	mz8196_43 UP	mz8284_87 UP
mz3780_57			mz8309_67 UP	mz8241_89 UP	mz8309_67 UP
mz3814_18			mz9072_16 UP	mz8284_87 UP	mz9072_16 UP
mz3841_70			mz9111_78 UP	mz8309_67 UP	mz9111_78 UP
mz3872_00			mz9249_04 UP	mz9072_16 UP	mz9249_04 UP
mz3888_99			mz9331_90 UP	mz9111_78 UP	mz9331_90 UP
mz3897_94			mz9627_59 UP	mz9249_04 UP	mz9627_59 UP
mz3914_08			mz9652_91 UP	mz9331_90 UP	mz9652_91 UP
mz3950_07			mz9754_51 UP	mz9627_59 UP	mz9754_51 UP
mz3989_85			mz9781_42 UP	mz9652_91 UP	mz9781_42 UP
mz4016_18			mz9866_61 UP	mz9754_51 UP	mz9866_61 UP
mz4046_24			mz9890_81 UP	mz9781_42 UP	mz9890_81 UP
mz4070_92			mz9952_17 UP	mz9866_61 UP	mz9952_17 UP
mz4081_91			mz3687_62 DOWN	mz9890_81 UP	mz9995_09 UP
mz4131_56			mz3706_82 DOWN	mz9952_17 UP	mz3687_62 DOWN
mz4156_50			mz5154_25 DOWN	mz9995_09 UP	mz3706_82 DOWN
mz4173_17			mz5362_19 DOWN	mz3687_62 DOWN	mz5154_25 DOWN
mz4191_72			mz5752_25 DOWN	mz3706_82 DOWN	mz5362_19 DOWN
mz4201_95			mz5918_71 DOWN	mz5154_25 DOWN	mz5752_25 DOWN
mz4222_43			mz6728_75 DOWN	mz5362_19 DOWN	mz5918_71 DOWN
mz4236_42			mz6739_34 DOWN	mz5752_25 DOWN	mz5944_10 DOWN
mz4254_18			mz7381_01 DOWN	mz5918_71 DOWN	mz6728_75 DOWN
mz4266_36				mz6728_75 DOWN	mz6739_34 DOWN
mz4281_36				mz6739_34 DOWN	mz7381_01 DOWN
mz4292_63				mz7381_01 DOWN
mz4305_80
mz4322_76
mz4335_98
mz4415_69
mz4476_90
mz4489_39
mz4520_20
mz4534_67
mz4548_21
mz4557_89
mz4571_45
mz4584_07
mz4596_70
mz4633_73
mz4685_62
mz4701_34
mz4719_06
mz4756_57
mz4797_22
mz4814_12
mz4827_06
mz4849_01
mz4856_00
mz4908_11
mz4939_30
mz4953_42
mz4982_74
mz5016_20
mz5042_64
mz5063_03
mz5077_32
mz5099_83
mz5112_12
mz5133_68
mz5154_25
mz5164_55
mz5186_21
mz5217_24
mz5263_95
mz5287_90
mz5308_78
mz5362_19
mz5396_90
mz5429_60
mz5448_64
mz5467_70
mz5509_13
mz5544_30
mz5577_45
mz5613_91
mz5636_49
mz5651_57
mz5680_71
mz5703_43
mz5735_95
mz5752_25
mz5768_57
mz5780_56
mz5815_49
mz5847_24
mz5870_28
mz5881_27
mz5902_18
mz5918_71
mz5944_10
mz6020_61
mz6073_00
mz6150_33
mz6231_54
mz6271_20
mz6339_50
mz6377_22
mz6407_01
mz6440_33
mz6456_44
mz6472_58
mz6511_84
mz6547_75
mz6586_08
mz6663_07
mz6728_75
mz6739_34
mz6812_48
mz6888_40
mz6939_65
mz7052_33
mz7381_01
mz7483_56
mz7513_34
mz7541_93
mz7623_04
mz7669_40
mz7683_22
mz7746_15
mz7768_86
mz7849_91
mz7895_68
mz7976_10
mz8006_84
mz8028_65
mz8085_24
mz8105_87
mz8136_86
mz8173_09
mz8196_43
mz8241_89
mz8284_87
mz8309_67
mz9072_16
mz9111_78
mz9155_59
mz9188_52
mz9249_04
mz9269_72
mz9308_38
mz9331_90
mz9627_59
mz9652_91
mz9754_51
mz9781_42
mz9866_61
mz9890_81
mz9952_17
mz9995_09
